# Supplementary material for: Between Leisure and Pressure—Veterinarians’ Attitudes towards the Care of Competition Horses in Germany, Austria and Switzerland
Source: Animals (Basel). 2023 Jun 27;13(13):2126. doi: 10.3390/ani13132126 (PMC10339975; doi:10.3390/ani13132126)
Supplement: Supplementary file 1 [file animals-13-02126-s001.zip]

Archive with 4 entries (4 files):
- III_Supp_3_Ordinal_Regression_Analyses.pdf
- II_Supp_2_Ordinal_Regression_Analyses.pdf
- IV_Supp_4_Sociodemographic and practice-specific aspects.pdf
- I_Supp_1_Questionnaire_ENG.pdf
